# Supplementary material for: Evaluation of SARS-CoV-2 ORF7a Deletions from COVID-19-Positive Individuals and Its Impact on Virus Spread in Cell Culture
Source: Viruses. 2023 Mar 21;15(3):801. doi: 10.3390/v15030801 (PMC10051148; doi:10.3390/v15030801)
Supplement: Supplementary file 1 [file viruses-15-00801-s001.zip]

Archive with 1 entries (1 files):
- viruses-2192095-supplementary.pdf
